# Supplementary material for: COVID-19 Serological Tests: How Well Do They Actually Perform?
Source: Diagnostics (Basel). 2020 Jul 4;10(7):453. doi: 10.3390/diagnostics10070453 (PMC7400479; doi:10.3390/diagnostics10070453)
Supplement: Supplementary file 1 [file diagnostics-10-00453-s001.zip]

Archive with 1 entries (1 files):
- diagnostics-851254-supplementary.xlsx
